# Supplementary material for: Redetermination of durangite, NaAl(AsO4)F
Source: Acta Crystallogr Sect E Struct Rep Online. 2012 Oct 27;68(Pt 11):i86–7. doi: 10.1107/S160053681204384X (PMC3515088; doi:10.1107/S160053681204384X)
Supplement: Supplementary file 1 [file e-68-00i86-sup1.cif]

##############################################################################
#                                                                            #
# This CIF contains the data in a paper accepted for publication in          #
# Acta Crystallographica Section E. It conforms to the requirements of       #
# Notes for Authors for Acta Crystallographica Section E, and has been       #
# peer reviewed under the auspices of the IUCr Commission on Journals.       #
#                                                                            #
# Full details of the Crystallographic Information File format               #
# are given in the paper "The Crystallographic Information File (CIF):       #
# a New Standard Archive File for Crystallography" by S. R. Hall, F. H.      #
# Allen and I. D. Brown [Acta Cryst. (1991), A47, 655-685].                  #
#                                                                            #
# The current version of the core CIF dictionary is obtainable from          #
# ftp://ftp.iucr.org/pub/cif_core.dic.                                       #
#                                                                            #
# Software is freely available for graphical display of the structure(s)     #
# in this CIF. For information consult the CIF software page                 #
# http://www.iucr.org/resources/cif/software.                                #
#                                                                            #
# This file may be used for bona fide research purposes within the           #
# scientific community so long as proper attribution is given to the journal # 
# article from which it was obtained.                                        #
#                                                                            #
##############################################################################
data_I
_audit_creation_method     SHELXL-97
_chemical_name_systematic
;
Sodium aluminium arsenate fluoride
;
_chemical_name_common     Durangite
_chemical_formula_moiety     'Al0.91 As F0.73 Fe0.09 H0.27 Li0.05 Na0.95 O4.27'
_chemical_formula_sum     'Al0.91 As F0.73 Fe0.09 H0.27 Li0.05 Na0.95 O4.27'
_chemical_formula_iupac
                       '(Na0.95 Li0.05) (Al0.91 Fe0.09) (As O4) (F0.73 O H0.27)'
_chemical_formula_weight     208.88
_chemical_melting_point     ?
_symmetry_cell_setting     monoclinic
_symmetry_space_group_name_H-M     'C 2/c'
_symmetry_space_group_name_hall     '-C 2yc'
loop_
    _symmetry_equiv_pos_as_xyz
    'x, y, z'
    '-x, y, -z+1/2'
    'x+1/2, y+1/2, z'
    '-x+1/2, y+1/2, -z+1/2'
    '-x, -y, -z'
    'x, -y, z-1/2'
    '-x+1/2, -y+1/2, -z'
    'x+1/2, -y+1/2, z-1/2'
_cell_length_a     6.5789(5)
_cell_length_b     8.5071(6)
_cell_length_c     7.0212(5)
_cell_angle_alpha     90.00
_cell_angle_beta     115.447(4)
_cell_angle_gamma     90.00
_cell_volume     354.83(4)
_cell_formula_units_Z     4
_cell_measurement_reflns_used     2164
_cell_measurement_theta_min     4.184
_cell_measurement_theta_max     32.685
_cell_measurement_temperature     293(2)
_cell_special_details     ?
_exptl_crystal_description     cuboid
_exptl_crystal_colour     red
_exptl_crystal_size_max     0.10
_exptl_crystal_size_mid     0.10
_exptl_crystal_size_min     0.09
_exptl_crystal_density_diffrn     3.915
_exptl_crystal_density_meas     ?
_exptl_crystal_density_method     'not measured'
_exptl_crystal_F_000     395
_exptl_absorpt_coefficient_mu     10.179
_exptl_absorpt_correction_type     multi-scan
_exptl_absorpt_process_details     '(<i>SADABS</i>; Sheldrick, 2005)'
_exptl_absorpt_correction_T_min     0.4293
_exptl_absorpt_correction_T_max     0.4611
_exptl_special_details     ?
_diffrn_ambient_temperature     293(2)
_diffrn_radiation_type     MoK\a
_diffrn_radiation_wavelength     0.71073
_diffrn_radiation_source     'fine-focus sealed tube'
_diffrn_radiation_monochromator     graphite
_diffrn_measurement_device_type     'Bruker APEXII CCD'
_diffrn_measurement_method     '\f and \w scan'
_diffrn_detector_area_resol_mean     ?
_diffrn_reflns_number     2509
_diffrn_reflns_av_R_equivalents     0.0194
_diffrn_reflns_av_sigmaI/netI     0.0160
_diffrn_reflns_theta_min     4.18
_diffrn_reflns_theta_max     32.63
_diffrn_reflns_theta_full     32.63
_diffrn_measured_fraction_theta_max     0.989
_diffrn_measured_fraction_theta_full     0.989
_diffrn_reflns_limit_h_min     -9
_diffrn_reflns_limit_h_max     9
_diffrn_reflns_limit_k_min     -12
_diffrn_reflns_limit_k_max     12
_diffrn_reflns_limit_l_min     -10
_diffrn_reflns_limit_l_max     10
_diffrn_standards_number     0
_diffrn_standards_interval_count     .
_diffrn_standards_interval_time     .
_diffrn_standards_decay_%     ?
_refine_special_details
;
Refinement of <i>F</i>^2^ against ALL reflections. The weighted <i>R</i>-factor
<i>wR</i> and goodness of fit <i>S</i> are based on <i>F</i>^2^, conventional
<i>R</i>-factors <i>R</i> are based on <i>F</i>, with <i>F</i> set to zero for
negative <i>F</i>^2^. The threshold expression of <i>F</i>^2^ >
\s(<i>F</i>^2^) is used only for calculating <i>R</i>-factors(gt) <i>etc</i>.
and is not relevant to the choice of reflections for refinement.
<i>R</i>-factors based on <i>F</i>^2^ are statistically about twice as large
as those based on <i>F</i>, and <i>R</i>- factors based on ALL data will be
even larger.
;
_reflns_number_total     645
_reflns_number_gt     641
_reflns_threshold_expression     I>2sigma(I)
_refine_ls_structure_factor_coef     Fsqd
_refine_ls_matrix_type     full
_refine_ls_R_factor_all     0.0126
_refine_ls_R_factor_gt     0.0125
_refine_ls_wR_factor_gt     0.0325
_refine_ls_wR_factor_ref     0.0326
_refine_ls_goodness_of_fit_ref     1.104
_refine_ls_restrained_S_all     1.102
_refine_ls_number_reflns     645
_refine_ls_number_parameters     44
_refine_ls_number_restraints     3
_refine_ls_hydrogen_treatment     noref
_refine_ls_weighting_scheme     calc
_refine_ls_weighting_details
         'calc w=1/[\s^2^(Fo^2^)+(0.0158P)^2^+0.3997P] where P=(Fo^2^+2Fc^2^)/3'
_atom_sites_solution_hydrogens     .
_atom_sites_solution_primary     direct
_atom_sites_solution_secondary     difmap
_refine_ls_shift/su_max     0.000
_refine_ls_shift/su_mean     0.000
_refine_diff_density_max     0.654
_refine_diff_density_min     -0.470
_refine_ls_extinction_method     'SHELXL97 (Sheldrick, 2008)'
_refine_ls_extinction_coef     0.0311(12)
_refine_ls_extinction_expression
                                  'Fc^*^=kFc[1+0.001xFc^2^\l^3^/sin(2\q)]^-1/4^'
loop_
    _atom_type_symbol
    _atom_type_description
    _atom_type_scat_dispersion_real
    _atom_type_scat_dispersion_imag
    _atom_type_scat_source
    'O' 'O' 0.0106 0.0060
                         'International Tables Vol C Tables 4.2.6.8 and 6.1.1.4'
    'F' 'F' 0.0171 0.0103
                         'International Tables Vol C Tables 4.2.6.8 and 6.1.1.4'
    'Na' 'Na' 0.0362 0.0249
                         'International Tables Vol C Tables 4.2.6.8 and 6.1.1.4'
    'Al' 'Al' 0.0645 0.0514
                         'International Tables Vol C Tables 4.2.6.8 and 6.1.1.4'
    'As' 'As' 0.0499 2.0058
                         'International Tables Vol C Tables 4.2.6.8 and 6.1.1.4'
    'Fe' 'Fe' 0.3463 0.8444
                         'International Tables Vol C Tables 4.2.6.8 and 6.1.1.4'
    'Li' 'Li' -0.0003 0.0001
                         'International Tables Vol C Tables 4.2.6.8 and 6.1.1.4'
_computing_data_collection     'APEX2 (Bruker, 2004)'
_computing_cell_refinement     'SAINT (Bruker, 2004)'
_computing_data_reduction     'SAINT (Bruker, 2004)'
_computing_structure_solution     'SHELXS97 (Sheldrick, 2008)'
_computing_structure_refinement     'SHELXL97 (Sheldrick, 2008)'
_computing_molecular_graphics     'XtalDraw (Downs & Hall-Wallace, 2003)'
_computing_publication_material     'publCIF (Westrip, 2010)'
loop_
    _atom_site_type_symbol
    _atom_site_label
    _atom_site_fract_x
    _atom_site_fract_y
    _atom_site_fract_z
    _atom_site_U_iso_or_equiv
    _atom_site_adp_type
    _atom_site_calc_flag
    _atom_site_refinement_flags
    _atom_site_occupancy
    _atom_site_symmetry_multiplicity
    _atom_site_disorder_assembly
    _atom_site_disorder_group
    Na Na 0.5000 0.17173(9) 0.2500 0.01324(16) Uani d SP 0.95000(10)
                                                                   2 . .
    Li Li 0.5000 0.17173(9) 0.2500 0.01324(16) Uani d SP 0.05000(10)
                                                                   2 . .
    Al Al 0.0000 0.0000 0.0000 0.00554(10) Uani d SP 0.91000(10)
                                                               2 . .
    Fe Fe 0.0000 0.0000 0.0000 0.00554(10) Uani d SP 0.09000(10)
                                                               2 . .
    As As 0.0000 0.314545(18) 0.2500 0.00504(7) Uani d S 1 2 . .
    O O1 0.19850(14) 0.43542(11) 0.41553(14) 0.00955(16) Uani d . 1 1 . .
    O O2 0.10283(15) 0.20307(10) 0.11309(15) 0.00838(15) Uani d . 1 1 . .
    F F 0.0000 0.06705(13) -0.2500 0.00719(18) Uani d SP 0.73000(10)
                                                                   2 . .
    O OH 0.0000 0.06705(13) -0.2500 0.00719(18) Uani d SP 0.27000(10)
                                                                    2 . .
loop_
    _atom_site_aniso_label
    _atom_site_aniso_U_11
    _atom_site_aniso_U_22
    _atom_site_aniso_U_33
    _atom_site_aniso_U_12
    _atom_site_aniso_U_13
    _atom_site_aniso_U_23
    Na 0.0098(3) 0.0063(3) 0.0208(4) 0.000 0.0039(3) 0.000
    Li 0.0098(3) 0.0063(3) 0.0208(4) 0.000 0.0039(3) 0.000
    Al 0.00567(19) 0.0052(2) 0.00565(19) 0.00045(13) 0.00233(15) 0.00008(14)
    Fe 0.00567(19) 0.0052(2) 0.00565(19) 0.00045(13) 0.00233(15) 0.00008(14)
    As 0.00470(9) 0.00455(9) 0.00563(9) 0.000 0.00199(6) 0.000
    O1 0.0072(3) 0.0093(4) 0.0103(4) -0.0026(3) 0.0020(3) -0.0032(3)
    O2 0.0097(3) 0.0071(3) 0.0103(4) -0.0003(3) 0.0061(3) -0.0020(3)
    F 0.0096(4) 0.0067(4) 0.0056(4) 0.000 0.0036(3) 0.000
    OH 0.0096(4) 0.0067(4) 0.0056(4) 0.000 0.0036(3) 0.000
_geom_special_details
;
All e.s.d.'s (except the e.s.d. in the dihedral angle between two l.s. planes)
are estimated using the full covariance matrix. The cell e.s.d.'s are taken
into account individually in the estimation of e.s.d.'s in distances, angles
and torsion angles; correlations between e.s.d.'s in cell parameters are only
used when they are defined by crystal symmetry. An approximate (isotropic)
treatment of cell e.s.d.'s is used for estimating e.s.d.'s involving l.s.
planes.
;
loop_
    _geom_bond_atom_site_label_1
    _geom_bond_atom_site_label_2
    _geom_bond_site_symmetry_2
    _geom_bond_distance
    _geom_bond_publ_flag
    Na F 7 2.2222(14) ?
    Na O2 2_655 2.3799(9) ?
    Na O2 . 2.3799(9) ?
    Na O1 4_545 2.4069(11) ?
    Na O1 3_545 2.4069(11) ?
    Na O2 8_556 2.5708(10) ?
    Na O2 7 2.5708(10) ?
    Al F 5 1.8457(4) ?
    Al F . 1.8457(4) ?
    Al O1 8_455 1.8913(8) ?
    Al O1 4_545 1.8913(8) ?
    Al O2 5 1.9002(9) ?
    Al O2 . 1.9002(9) ?
    As O1 . 1.6761(8) ?
    As O1 2 1.6761(8) ?
    As O2 2 1.6852(9) ?
    As O2 . 1.6852(9) ?
loop_
    _geom_angle_atom_site_label_1
    _geom_angle_atom_site_label_2
    _geom_angle_atom_site_label_3
    _geom_angle_site_symmetry_1
    _geom_angle_site_symmetry_3
    _geom_angle
    _geom_angle_publ_flag
    F Al F 5 . 180.00(6) ?
    F Al O1 5 8_455 87.68(3) ?
    F Al O1 . 8_455 92.32(3) ?
    F Al O1 5 4_545 92.32(3) ?
    F Al O1 . 4_545 87.68(3) ?
    O1 Al O1 8_455 4_545 180.00(8) ?
    F Al O2 5 5 88.34(4) ?
    F Al O2 . 5 91.66(4) ?
    O1 Al O2 8_455 5 89.77(4) ?
    O1 Al O2 4_545 5 90.23(4) ?
    F Al O2 5 . 91.66(4) ?
    F Al O2 . . 88.34(4) ?
    O1 Al O2 8_455 . 90.23(4) ?
    O1 Al O2 4_545 . 89.77(4) ?
    O2 Al O2 5 . 180.00(7) ?
    O1 As O1 . 2 104.31(6) ?
    O1 As O2 . 2 109.50(5) ?
    O1 As O2 2 2 110.89(4) ?
    O1 As O2 . . 110.89(4) ?
    O1 As O2 2 . 109.50(4) ?
    O2 As O2 2 . 111.51(6) ?
data_global
_journal_date_recd_electronic     2012-10-06
_journal_date_accepted     2012-10-23
_journal_name_full     'Acta Crystallographica, Section E'
_journal_year     2012
_journal_volume     68
_journal_issue     11
_journal_page_first     i86
_journal_page_last     i87
_journal_paper_category     QI
_journal_paper_doi     10.1107/S160053681204384X
_journal_coeditor_code     WM2690
_publ_contact_author_name     'Marcelo B. Andrade'
_publ_contact_author_address
;
Department of Geosciences
University of Arizona
Tucson, AZ 85721-0041, USA
;
_publ_contact_author_email     mabadean@terra.com.br
_publ_contact_author_fax     520-621-2672
_publ_contact_author_phone     520-621-9993
_publ_section_title
;
Redetermination of durangite, NaAl(AsO~4~)F
;
loop_
    _publ_author_name
    _publ_author_address
    'Gordon W. Downs'
;
University High School,
421 N. Arcadia Avenue,
Tucson, Arizona 85711-3032, USA
;
    'Betty N. Yang'
;
Catalina Foothills High School,
4300 E. Sunrise Drive,
Tucson, Arizona 85718-4300, USA
;
    'Richard M. Thompson'
;
Department of Geosciences,
University of Arizona,
1040 E. 4th Street,
Tucson, Arizona 85721-0077, USA
;
    'Michelle D. Wenz'
;
Department of Geosciences,
University of Arizona,
1040 E. 4th Street,
Tucson, Arizona 85721-0077, USA
;
    'Marcelo B. Andrade'
;
Department of Geosciences,
University of Arizona,
1040 E. 4th Street,
Tucson, Arizona 85721-0077, USA
;
