# Supplementary material for: Redetermination of durangite, NaAl(AsO4)F
Source: Acta Crystallogr Sect E Struct Rep Online. 2012 Oct 27;68(Pt 11):i86–7. doi: 10.1107/S160053681204384X (PMC3515088; doi:10.1107/S160053681204384X)
Supplement: Supplementary file 2 [file e-68-00i86-Isup2.hkl]

# 
# h,k,l, Fc-squared, Fo-squared, sigma(Fo-squared) and status flag 
# 
data_I
_shelx_title ' durangite in C2/c' 
_shelx_refln_list_code          4 
_shelx_F_calc_maximum      189.46 
_exptl_crystal_F_000       395.08 
_reflns_d_resolution_high  0.6590 
 
loop_ 
 _symmetry_equiv_pos_as_xyz 
 'x, y, z' 
 '-x, y, -z+1/2' 
 'x+1/2, y+1/2, z' 
 '-x+1/2, y+1/2, -z+1/2' 
 '-x, -y, -z' 
 'x, -y, z-1/2' 
 '-x+1/2, -y+1/2, -z' 
 'x+1/2, -y+1/2, z-1/2' 
 
_cell_length_a     6.5789 
_cell_length_b     8.5071 
_cell_length_c     7.0212 
_cell_angle_alpha  90.000 
_cell_angle_beta  115.447 
_cell_angle_gamma  90.000 
 
_shelx_F_squared_multiplier     1.000 
 
loop_ 
 _refln_index_h 
 _refln_index_k 
 _refln_index_l 
 _refln_F_squared_calc 
 _refln_F_squared_meas 
 _refln_F_squared_sigma 
 _refln_observed_status 
   2   0   0    34940.20    32427.68   1093.89 o 
   4   0   0    18988.82    18913.85    402.29 o 
   6   0   0    10208.49     9795.57    129.74 o 
   8   0   0     4639.99     4453.84     62.81 o 
   1   1   0       93.95      109.91      2.55 o 
   3   1   0      821.15      942.72      9.86 o 
   5   1   0      561.54      511.37      7.62 o 
   7   1   0       65.23       62.57      3.44 o 
   0   2   0     1753.60     1794.56     26.36 o 
   2   2   0     4260.20     4422.28     33.70 o 
   4   2   0       46.73       45.37      2.29 o 
   6   2   0       82.70       82.16      4.27 o 
   8   2   0      679.91      674.40      9.93 o 
   1   3   0    21101.94    20510.05    391.31 o 
   3   3   0    26257.65    25756.67    203.01 o 
   5   3   0    13155.74    12759.01    129.37 o 
   7   3   0     6447.11     6177.76     59.54 o 
   0   4   0     1008.40     1025.90     25.83 o 
   2   4   0      515.15      522.88      6.18 o 
   4   4   0       54.89       66.61      3.26 o 
   6   4   0       66.61       65.09      3.31 o 
   8   4   0       97.13       92.98      4.19 o 
   1   5   0     1789.41     1836.58     20.28 o 
   3   5   0     5702.10     5706.61     63.76 o 
   5   5   0     2912.13     2820.92     36.03 o 
   7   5   0     1617.41     1546.10     22.62 o 
   0   6   0     7662.79     7608.02    110.88 o 
   2   6   0    12046.17    12068.92    116.43 o 
   4   6   0     5142.65     5130.02     55.24 o 
   6   6   0     3027.58     2962.19     38.64 o 
   1   7   0      508.90      504.02      7.02 o 
   3   7   0      438.90      450.50      8.29 o 
   5   7   0     2222.57     2204.64     45.52 o 
   7   7   0      160.59      154.96      6.51 o 
   0   8   0     8556.07     8255.44    144.68 o 
   2   8   0     2491.68     2532.55     31.24 o 
   4   8   0     2071.20     2037.37     35.48 o 
   6   8   0     1453.24     1446.12     21.91 o 
   1   9   0     4212.08     4197.24     54.56 o 
   3   9   0     1446.29     1505.24     24.74 o 
   5   9   0     1961.32     2005.09     70.05 o 
   0  10   0     2539.14     2515.20     50.07 o 
   2  10   0     2676.80     2646.06     41.61 o 
   4  10   0      761.48      724.37     19.67 o 
   1  11   0     1233.02     1235.81     23.30 o 
   3  11   0     1355.14     1351.60     25.00 o 
   0  12   0      491.56      497.11     22.29 o 
   2  12   0      618.00      585.36     17.04 o 
  -9   1   1     1156.07     1171.74     14.66 o 
  -7   1   1     2169.17     2074.76     21.77 o 
  -5   1   1     1569.28     1472.26     14.79 o 
  -3   1   1       90.07       61.31      2.74 o 
  -1   1   1     8333.73     8366.52    103.12 o 
   1   1   1     9218.78     8758.10     88.88 o 
   3   1   1     4490.91     4385.57     34.81 o 
   5   1   1     1293.23     1254.44     14.04 o 
   7   1   1      444.70      458.40     14.15 o 
  -8   2   1      332.53      310.69      6.06 o 
  -6   2   1     2808.39     2711.32     29.68 o 
  -4   2   1     3026.61     3051.81     33.73 o 
  -2   2   1     7476.52     7777.17    141.96 o 
   0   2   1     5760.65     5768.51     63.09 o 
   2   2   1      368.16      307.65      3.73 o 
   4   2   1     4387.05     4207.28     37.14 o 
   6   2   1     1406.72     1356.36     15.59 o 
   8   2   1      879.11      873.02     12.25 o 
  -9   3   1      822.31      808.63     12.49 o 
  -7   3   1      742.94      709.17     10.33 o 
  -5   3   1      327.95      358.61      5.81 o 
  -3   3   1     2990.13     3196.62     30.61 o 
  -1   3   1      349.12      337.47      6.65 o 
   1   3   1    10838.72    11521.15    129.30 o 
   3   3   1     2221.37     2301.43     19.04 o 
   5   3   1      198.69      197.96      4.76 o 
   7   3   1      632.72      615.29      9.37 o 
  -8   4   1      971.15      976.53     13.95 o 
  -6   4   1      601.83      555.98      9.69 o 
  -4   4   1     6442.64     6335.00     61.92 o 
  -2   4   1     3690.12     3621.17     31.77 o 
   0   4   1      100.45       59.85      3.19 o 
   2   4   1     2471.07     2387.50     22.96 o 
   4   4   1      781.03      770.00      9.34 o 
   6   4   1     3019.35     2970.37     33.23 o 
   8   4   1      945.14      960.29     13.18 o 
  -7   5   1      296.20      287.28      8.11 o 
  -5   5   1      387.56      373.57      7.25 o 
  -3   5   1     2728.80     2814.77     27.55 o 
  -1   5   1       82.39       88.31      2.85 o 
   1   5   1     2239.33     2318.20     25.32 o 
   3   5   1      698.39      690.78      7.97 o 
   5   5   1      262.98      275.68      5.83 o 
   7   5   1      747.82      746.35     10.80 o 
  -8   6   1      191.71      194.91      6.70 o 
  -6   6   1     1950.52     1920.15     26.15 o 
  -4   6   1     2964.41     2948.39     32.73 o 
  -2   6   1     4722.54     4862.84     48.13 o 
   0   6   1     2391.64     2504.61     27.35 o 
   2   6   1      412.12      445.14      7.61 o 
   4   6   1     2857.82     2869.25     46.00 o 
   6   6   1     1488.29     1451.74     25.97 o 
  -7   7   1     1324.55     1343.40     20.32 o 
  -5   7   1     1393.07     1385.67     19.78 o 
  -3   7   1     1157.38     1165.59     14.54 o 
  -1   7   1     3118.49     3092.20     36.44 o 
   1   7   1     2957.83     2889.19     31.81 o 
   3   7   1     2200.02     2223.64     26.02 o 
   5   7   1     1290.89     1287.28     19.50 o 
   7   7   1      543.24      551.60     11.95 o 
  -6   8   1       11.77       14.16      3.21 o 
  -4   8   1      171.61      173.24      6.68 o 
  -2   8   1      159.81      165.25      4.87 o 
   0   8   1        0.73        2.69      3.59 o 
   2   8   1       28.26       30.79      2.55 o 
   4   8   1       45.71       44.94      3.85 o 
   6   8   1       58.28       58.74      4.87 o 
  -5   9   1      994.34      998.43     19.89 o 
  -3   9   1      527.62      525.55     11.31 o 
  -1   9   1     2489.33     2426.62     33.51 o 
   1   9   1     2401.66     2401.31     33.51 o 
   3   9   1     1886.48     1912.53     31.42 o 
   5   9   1      714.12      719.46     15.14 o 
  -6  10   1     1177.21     1152.54     34.64 o 
  -4  10   1      631.93      608.03     17.93 o 
  -2  10   1     1273.34     1291.57     25.12 o 
   0  10   1     1880.27     1926.17     28.36 o 
   2  10   1      856.96      870.55     23.95 o 
   4  10   1     1496.40     1506.77     54.89 o 
  -5  11   1       84.55       76.50      9.79 o 
  -3  11   1      433.33      427.97     14.65 o 
  -1  11   1      217.04      227.80      8.86 o 
   1  11   1     1710.03     1710.18     29.80 o 
   3  11   1      627.91      594.47     14.78 o 
  -2  12   1     1099.08     1136.40     22.59 o 
   0  12   1      650.81      653.98     18.69 o 
   2  12   1     1291.84     1292.10     25.00 o 
  -8   0   2     3213.28     3156.29     44.94 o 
  -6   0   2     8697.88     8427.93    111.82 o 
  -4   0   2     2988.74     3096.56     38.63 o 
   0   0   2     9423.60     9524.35    194.97 o 
   2   0   2    16297.46    16151.63    194.88 o 
   4   0   2     9934.17    10153.66    115.12 o 
   6   0   2     1021.53     1018.88     20.95 o 
   8   0   2     1356.88     1318.68     48.82 o 
  -9   1   2      366.15      358.79      7.09 o 
  -7   1   2     2436.18     2367.07     23.99 o 
  -5   1   2     1861.08     1890.23     18.13 o 
  -3   1   2     5670.90     5758.50     79.52 o 
  -1   1   2    14137.83    14213.50    293.89 o 
   3   1   2     5255.27     5149.42     41.62 o 
   5   1   2     1402.05     1385.86     15.74 o 
   7   1   2     1004.67     1000.86     13.46 o 
  -8   2   2     3396.74     3319.03     37.10 o 
  -6   2   2     5475.28     5402.63     56.14 o 
  -4   2   2    10261.77    10200.51    123.94 o 
   0   2   2    14698.77    14452.10    125.72 o 
   2   2   2    14932.55    15016.22    125.17 o 
   4   2   2     5603.00     5606.26     49.38 o 
   6   2   2     3304.44     3249.55     33.36 o 
  -9   3   2     1108.20     1077.22     14.74 o 
  -7   3   2      935.93      891.63     13.37 o 
  -5   3   2     3859.93     3889.60     46.88 o 
  -3   3   2    10526.41    11190.58    103.85 o 
  -1   3   2    10670.71    11179.38    156.33 o 
   1   3   2     6787.75     6972.81     65.17 o 
   3   3   2     1820.74     1875.18     17.52 o 
   5   3   2     2434.57     2440.41     25.41 o 
   7   3   2     1823.65     1834.61     21.12 o 
  -8   4   2      309.34      308.68      9.21 o 
  -6   4   2      735.69      738.25     11.36 o 
  -4   4   2     1925.13     1970.08     22.55 o 
  -2   4   2     4126.79     4452.63     45.99 o 
   0   4   2     2749.27     2807.81     32.24 o 
   2   4   2     1311.20     1288.83     13.43 o 
   4   4   2      836.06      814.09     10.10 o 
   6   4   2      614.23      600.85      9.16 o 
  -7   5   2     3008.38     2915.35     37.40 o 
  -5   5   2     9080.51     9139.23    107.86 o 
  -3   5   2    19899.73    20648.78    191.76 o 
  -1   5   2    20522.82    20923.52    265.71 o 
   1   5   2    14829.59    14905.67    169.98 o 
   3   5   2     5787.98     5982.27     59.31 o 
   5   5   2     6192.22     6121.20     64.64 o 
   7   5   2     4009.00     3947.97     46.05 o 
  -8   6   2      511.71      523.39     10.20 o 
  -6   6   2      485.22      495.04      9.14 o 
  -4   6   2     1937.58     1952.63     25.16 o 
  -2   6   2      326.95      336.95      7.09 o 
   0   6   2     2117.26     2097.33     25.42 o 
   2   6   2     1494.86     1453.24     19.05 o 
   4   6   2      500.57      507.91      8.86 o 
   6   6   2      779.24      780.57     18.69 o 
  -7   7   2      103.83      103.31      6.51 o 
  -5   7   2      580.03      598.94     10.32 o 
  -3   7   2       57.41       77.80      7.21 o 
  -1   7   2       10.87       19.53      7.63 o 
   1   7   2     1939.84     1981.07     24.92 o 
   3   7   2      239.36      252.82      6.00 o 
   5   7   2      279.33      279.83      8.02 o 
  -6   8   2     7416.95     7433.78    116.34 o 
  -4   8   2     5530.02     5531.48     83.06 o 
  -2   8   2    11342.56    11298.67    138.29 o 
   0   8   2     9237.65     9387.71    105.65 o 
   2   8   2    10330.95    10334.88    128.06 o 
   4   8   2     8137.24     8027.22     93.93 o 
   6   8   2     2192.44     2138.88     41.25 o 
  -7   9   2      396.87      388.28     16.18 o 
  -5   9   2       47.94       49.57      4.87 o 
  -3   9   2       38.41       42.41      3.72 o 
  -1   9   2      248.64      258.19     29.74 o 
   1   9   2       20.54       25.74      3.52 o 
   3   9   2      601.44      627.23     11.72 o 
   5   9   2       41.97       46.22      5.40 o 
  -6  10   2      127.96      131.07      7.19 o 
  -4  10   2       92.30       96.90      6.31 o 
  -2  10   2      139.86      162.11     13.24 o 
   0  10   2       90.42      100.91      6.45 o 
   2  10   2      372.03      378.65     10.91 o 
   4  10   2       75.26       69.67      7.83 o 
  -5  11   2     3238.74     3257.32     63.04 o 
  -3  11   2     4191.47     3978.82    139.53 o 
  -1  11   2     4343.01     4333.20     65.17 o 
   1  11   2     4423.46     4263.99     75.06 o 
   3  11   2     3010.13     2954.13     47.60 o 
  -2  12   2      145.79      139.56      8.12 o 
   0  12   2        4.35        1.46      5.24 o 
   2  12   2       31.58       25.81      6.62 o 
  -9   1   3      622.21      628.04     15.91 o 
  -7   1   3     2905.59     2810.90     30.78 o 
  -5   1   3     3495.93     3487.68     46.57 o 
  -3   1   3     3489.52     3300.07     47.31 o 
   1   1   3     1494.46     1393.05     14.53 o 
   3   1   3     4662.21     4670.71     38.39 o 
   5   1   3     1757.58     1747.54     19.57 o 
   7   1   3      849.17      876.49     12.78 o 
  -8   2   3     1539.15     1511.79     18.07 o 
  -6   2   3      873.36      869.17     10.79 o 
  -4   2   3     1767.88     1829.11     36.10 o 
  -2   2   3     9836.09    10353.85    118.37 o 
   0   2   3     2774.57     2738.60     26.48 o 
   2   2   3     3888.03     3837.96     37.23 o 
   4   2   3      875.27      887.05     10.27 o 
   6   2   3      730.88      715.69     13.16 o 
  -9   3   3      305.65      292.23      7.38 o 
  -7   3   3      455.46      454.90      7.63 o 
  -5   3   3     4168.45     4242.96     49.99 o 
  -3   3   3      359.70      365.12      4.91 o 
  -1   3   3     1324.87     1359.38     14.08 o 
   1   3   3     1986.79     2091.42     25.05 o 
   3   3   3      738.56      802.27      8.87 o 
   5   3   3     1786.09     1763.24     19.82 o 
   7   3   3       77.88       78.22      4.49 o 
  -8   4   3      531.51      549.41      9.38 o 
  -6   4   3      998.73     1007.12     14.05 o 
  -4   4   3     1845.98     1828.46     24.29 o 
  -2   4   3     2007.81     1904.97     20.73 o 
   0   4   3     9034.19     8832.68     90.47 o 
   2   4   3      553.67      533.54      6.52 o 
   4   4   3      888.09      894.99     11.29 o 
   6   4   3     1066.80     1097.58     14.46 o 
  -9   5   3      334.73      337.96      9.92 o 
  -7   5   3      140.88      147.89      7.57 o 
  -5   5   3     1498.12     1510.20     19.86 o 
  -3   5   3      216.70      246.27      4.63 o 
  -1   5   3     1647.62     1663.33     20.44 o 
   1   5   3     1416.03     1387.99     14.47 o 
   3   5   3      150.29      151.18      7.43 o 
   5   5   3      864.45      877.19     13.67 o 
  -8   6   3     1097.59     1128.39     16.86 o 
  -6   6   3      451.46      451.91      8.34 o 
  -4   6   3     1212.57     1253.68     20.84 o 
  -2   6   3     5864.52     5933.89     67.07 o 
   0   6   3     2945.11     2888.32     37.90 o 
   2   6   3     2269.79     2323.44     28.97 o 
   4   6   3      531.51      529.67      9.56 o 
   6   6   3      483.64      491.86     21.86 o 
  -7   7   3     1581.11     1630.47     22.83 o 
  -5   7   3     1828.99     1838.06     29.94 o 
  -3   7   3     2264.85     2229.52     29.83 o 
  -1   7   3     1423.07     1433.60     18.92 o 
   1   7   3     1601.03     1600.05     23.39 o 
   3   7   3     2293.13     2343.65     37.18 o 
   5   7   3     1059.79     1032.11     29.10 o 
  -6   8   3       23.19       24.78      3.71 o 
  -4   8   3        0.88        1.48      2.63 o 
  -2   8   3      202.12      190.79      5.68 o 
   0   8   3      161.95      179.01     10.82 o 
   2   8   3       11.87       17.73      3.74 o 
   4   8   3       39.69       44.99      5.08 o 
  -7   9   3     1411.97     1483.85     26.72 o 
  -5   9   3     1421.35     1426.41     25.54 o 
  -3   9   3     1653.44     1669.37     29.10 o 
  -1   9   3      656.31      653.31     13.98 o 
   1   9   3     1086.33     1113.00     18.61 o 
   3   9   3     1967.98     1978.27     33.50 o 
  -6  10   3      811.38      816.06     17.50 o 
  -4  10   3     1016.09      998.73     21.31 o 
  -2  10   3     1672.83     1655.27     28.11 o 
   0  10   3      582.43      563.88     13.83 o 
   2  10   3     1500.61     1534.17     46.55 o 
  -5  11   3     1288.34     1249.11     28.76 o 
  -3  11   3      146.89      142.75      9.27 o 
  -1  11   3      215.14      214.98     14.40 o 
   1  11   3      412.22      395.76     14.43 o 
  -2  12   3      728.86      712.89     20.92 o 
   0  12   3     1773.58     1739.02     36.69 o 
  -8   0   4     7260.87     7058.96    189.02 o 
  -6   0   4    11385.88    12214.25    248.68 o 
  -4   0   4    35895.23    35653.00    507.70 o 
  -2   0   4    27068.33    27321.67    722.11 o 
   0   0   4    13268.07    13088.17    158.25 o 
   2   0   4    18560.66    18576.49    224.07 o 
   4   0   4     8088.53     8275.85     96.19 o 
   6   0   4     6801.86     6864.89    136.59 o 
  -9   1   4      106.99      117.29      5.12 o 
  -7   1   4        8.80       12.90      1.80 o 
  -5   1   4      301.86      317.32      6.01 o 
  -3   1   4      203.19      211.96      3.53 o 
  -1   1   4      762.65      851.35     17.97 o 
   1   1   4      307.35      299.26      4.62 o 
   3   1   4       10.66       11.76      2.01 o 
   5   1   4       90.09       85.97      4.18 o 
  -8   2   4       27.34       33.79      2.91 o 
  -6   2   4     1586.58     1512.07     43.72 o 
  -4   2   4     1173.72     1219.63     25.20 o 
  -2   2   4      865.84      823.73      9.09 o 
   0   2   4      236.62      233.46      3.77 o 
   2   2   4       23.83       30.38      2.06 o 
   4   2   4     1197.24     1197.11     13.40 o 
   6   2   4      302.30      315.43      7.73 o 
  -9   3   4     4330.28     4272.20     63.91 o 
  -7   3   4     7268.53     7289.93    137.88 o 
  -5   3   4     9632.06    10140.16    158.02 o 
  -3   3   4    12086.53    12541.46    167.77 o 
  -1   3   4    24079.63    23597.59    219.82 o 
   1   3   4    16833.75    16882.80    144.08 o 
   3   3   4     8523.57     8620.63     76.34 o 
   5   3   4     4132.49     4152.29     42.15 o 
  -8   4   4       36.18       37.62      4.20 o 
  -6   4   4      267.29      258.73      7.96 o 
  -4   4   4      501.71      472.97      7.58 o 
  -2   4   4      318.99      300.85      4.84 o 
   0   4   4       65.53       65.93      2.56 o 
   2   4   4       95.03      109.40      3.20 o 
   4   4   4      210.50      206.96      4.90 o 
   6   4   4      100.02      102.42      6.30 o 
  -9   5   4     1203.90     1148.67     27.17 o 
  -7   5   4     1479.27     1493.66     36.89 o 
  -5   5   4     1188.92     1216.62     19.63 o 
  -3   5   4     1142.59     1178.45     22.28 o 
  -1   5   4     5817.71     5808.84     65.71 o 
   1   5   4     3625.56     3699.87     43.86 o 
   3   5   4     1664.79     1702.21     28.61 o 
   5   5   4      586.26      593.20     12.25 o 
  -8   6   4     1604.91     1618.08     36.09 o 
  -6   6   4     5330.42     5466.16     80.40 o 
  -4   6   4     4945.42     5045.73     74.39 o 
  -2   6   4     6885.24     6856.27     84.80 o 
   0   6   4     6671.45     6721.81     76.58 o 
   2   6   4     3270.62     3301.31     44.33 o 
   4   6   4     4022.27     4029.51     45.15 o 
  -7   7   4      403.26      434.09      9.65 o 
  -5   7   4       63.24       63.77      4.09 o 
  -3   7   4      972.47      942.22     23.33 o 
  -1   7   4      458.96      459.26      9.30 o 
   1   7   4     2115.16     2100.41     30.00 o 
   3   7   4      421.31      428.05     13.14 o 
   5   7   4       30.23       23.20      4.44 o 
  -6   8   4     1259.74     1250.04     22.04 o 
  -4   8   4     4277.07     4210.49     64.31 o 
  -2   8   4     2565.43     2531.87     34.44 o 
   0   8   4     1190.16     1172.25     21.26 o 
   2   8   4     2587.15     2602.06     41.47 o 
   4   8   4     1006.87     1003.48     24.55 o 
  -7   9   4      944.21     1002.58     19.30 o 
  -5   9   4     1645.33     1590.29     28.60 o 
  -3   9   4     3419.00     3393.42     53.75 o 
  -1   9   4     1117.00     1141.51     24.90 o 
   1   9   4     1859.98     1890.55     32.06 o 
   3   9   4     1284.29     1261.89     22.18 o 
  -6  10   4     1768.06     1838.96     32.06 o 
  -4  10   4     1864.21     1909.68     33.36 o 
  -2  10   4     1560.05     1571.67     41.04 o 
   0  10   4     1016.23      996.74     29.63 o 
   2  10   4      552.41      587.93     17.62 o 
  -3  11   4      866.48      821.41     21.58 o 
  -1  11   4     1254.52     1233.22     23.79 o 
   1  11   4      924.64      908.12     23.52 o 
  -9   1   5      739.90      748.33     17.37 o 
  -7   1   5      553.20      544.25     11.84 o 
  -5   1   5     3092.21     3082.45     41.43 o 
  -3   1   5     5479.43     5509.83     56.79 o 
  -1   1   5     2416.18     2293.61     24.46 o 
   1   1   5     1449.14     1422.95     14.66 o 
   3   1   5      655.16      665.75     10.07 o 
   5   1   5     1369.19     1447.86     19.40 o 
  -8   2   5     1637.35     1674.24     33.79 o 
  -6   2   5     1398.18     1515.14     43.89 o 
  -4   2   5     2845.14     2902.11     33.97 o 
  -2   2   5      753.54      749.27      9.30 o 
   0   2   5     3716.60     3648.68     35.04 o 
   2   2   5     2620.76     2599.74     25.06 o 
   4   2   5      779.43      807.33     11.29 o 
  -9   3   5       32.23       30.75      2.95 o 
  -7   3   5      800.51      819.20     27.41 o 
  -5   3   5      720.55      699.07     12.23 o 
  -3   3   5     2297.53     2231.88     29.83 o 
  -1   3   5     2792.29     2713.79     26.39 o 
   1   3   5       47.53       57.73      2.90 o 
   3   3   5      898.89      897.25     11.83 o 
   5   3   5      287.35      280.13      7.51 o 
  -8   4   5     1770.47     1772.55     36.69 o 
  -6   4   5     2677.20     2724.39     61.71 o 
  -4   4   5      189.08      200.98      9.02 o 
  -2   4   5     2270.43     2204.53     29.11 o 
   0   4   5     1739.36     1701.41     18.03 o 
   2   4   5     2378.69     2430.77     24.11 o 
   4   4   5     1713.37     1757.36     22.34 o 
  -9   5   5      100.57      107.38      6.66 o 
  -7   5   5      979.54     1037.02     25.44 o 
  -5   5   5      350.64      354.13      7.46 o 
  -3   5   5      582.63      576.51     13.11 o 
  -1   5   5     1384.30     1393.68     20.29 o 
   1   5   5      170.05      185.71      6.33 o 
   3   5   5      949.89      995.48     20.49 o 
   5   5   5      177.52      183.52     10.60 o 
  -8   6   5     1510.12     1549.86     34.49 o 
  -6   6   5     1209.64     1204.77     19.79 o 
  -4   6   5     1440.50     1420.38     23.54 o 
  -2   6   5      516.84      487.49      9.34 o 
   0   6   5     2529.67     2521.95     34.72 o 
   2   6   5     2376.12     2427.78     39.25 o 
   4   6   5      602.39      588.25     15.77 o 
  -7   7   5      704.99      706.83     19.15 o 
  -5   7   5     1816.21     1811.64     29.52 o 
  -3   7   5     2445.92     2396.14     38.37 o 
  -1   7   5     1565.07     1538.64     22.90 o 
   1   7   5     1383.04     1410.21     25.11 o 
   3   7   5      802.55      881.25     18.27 o 
  -6   8   5       16.19       17.83      3.38 o 
  -4   8   5       10.66        7.90      3.17 o 
  -2   8   5       31.96       35.44      4.16 o 
   0   8   5       54.84       51.24      6.14 o 
   2   8   5       69.45       72.38      7.46 o 
  -5   9   5     1440.42     1446.92     25.87 o 
  -3   9   5     2033.26     2013.99     36.66 o 
  -1   9   5     1133.46     1147.04     21.62 o 
   1   9   5      815.93      819.66     18.04 o 
  -4  10   5     1535.37     1544.26     61.66 o 
  -2  10   5      740.52      709.90     19.52 o 
   0  10   5     1229.95     1221.66     23.89 o 
  -3  11   5      768.96      724.27     20.04 o 
  -1  11   5      724.89      734.58     21.49 o 
  -8   0   6      820.29      845.58     25.28 o 
  -6   0   6     2203.61     2307.42     63.27 o 
  -4   0   6     5552.90     5525.83     95.70 o 
  -2   0   6     5465.30     5305.42    114.86 o 
   0   0   6     7621.26     7648.57    107.01 o 
   2   0   6     1069.05     1120.76     21.02 o 
   4   0   6     1219.20     1275.62     26.96 o 
  -9   1   6      924.32      957.48     20.45 o 
  -7   1   6     1011.69     1063.84     31.72 o 
  -5   1   6     3774.07     3740.96     71.83 o 
  -3   1   6      992.72      966.07     14.24 o 
  -1   1   6     2258.51     2216.51     26.52 o 
   1   1   6     2262.31     2232.50     25.04 o 
   3   1   6      733.78      745.38     20.89 o 
   5   1   6     1143.70     1203.94     19.00 o 
  -8   2   6     2253.83     2412.75     69.04 o 
  -6   2   6     2076.39     2083.76     33.09 o 
  -4   2   6     4520.31     4473.90     65.78 o 
  -2   2   6     9497.98     9199.97    126.49 o 
   0   2   6     3749.95     3743.21     38.94 o 
   2   2   6     2933.63     3031.77     35.59 o 
   4   2   6     1211.98     1259.87     18.94 o 
  -9   3   6      944.97     1011.92     34.33 o 
  -7   3   6     2756.72     2735.85     77.97 o 
  -5   3   6     2430.52     2486.60     37.12 o 
  -3   3   6     2289.94     2307.45     36.08 o 
  -1   3   6     1557.67     1496.13     19.19 o 
   1   3   6     2030.73     2079.44     23.76 o 
   3   3   6     2271.38     2332.68     27.26 o 
  -8   4   6      494.79      474.34     20.44 o 
  -6   4   6      985.31      958.63     21.17 o 
  -4   4   6      932.38      930.62     16.27 o 
  -2   4   6      659.30      664.04     13.50 o 
   0   4   6      743.39      746.89     11.94 o 
   2   4   6      666.63      662.37     13.05 o 
   4   4   6      481.84      514.52     13.61 o 
  -7   5   6     6413.75     6598.34    282.13 o 
  -5   5   6     6413.90     6443.04    113.13 o 
  -3   5   6     6539.12     6427.42    119.30 o 
  -1   5   6     4754.88     4763.57     61.29 o 
   1   5   6     5621.30     5717.72     70.94 o 
   3   5   6     5207.10     5299.03     90.63 o 
  -8   6   6      480.88      493.17     14.16 o 
  -6   6   6      295.86      299.90      8.86 o 
  -4   6   6      510.99      512.91     11.09 o 
  -2   6   6     1257.00     1202.36     22.00 o 
   0   6   6      222.74      228.12      7.55 o 
   2   6   6      619.50      643.68     17.93 o 
  -7   7   6       54.21       47.50      5.60 o 
  -5   7   6       20.42       32.48      4.79 o 
  -3   7   6      876.65      820.81     16.83 o 
  -1   7   6      369.14      374.26     10.81 o 
   1   7   6       39.48       34.80      5.18 o 
   3   7   6       68.50       71.07     15.22 o 
  -6   8   6     3752.20     3779.84     57.98 o 
  -4   8   6     6090.50     6072.40     91.32 o 
  -2   8   6     5636.29     5738.09    109.39 o 
   0   8   6     6992.63     6850.01     98.99 o 
   2   8   6     2403.93     2423.34     47.75 o 
  -5   9   6      148.83      153.44      9.45 o 
  -3   9   6       24.13       21.15      4.31 o 
  -1   9   6      200.52      201.22     13.78 o 
   1   9   6      106.33      106.78      9.25 o 
  -4  10   6       43.86       50.27      5.45 o 
  -2  10   6      443.16      439.57     15.03 o 
   0  10   6       35.12       36.68      7.12 o 
  -9   1   7     1185.64     1266.66     38.12 o 
  -7   1   7      983.21      995.17     23.31 o 
  -5   1   7      873.22      875.06     14.97 o 
  -3   1   7     1296.78     1211.14     18.06 o 
  -1   1   7     3532.03     3384.95     45.01 o 
   1   1   7     1643.86     1625.18     22.10 o 
   3   1   7      674.66      702.42     14.03 o 
  -8   2   7      566.23      611.61     22.31 o 
  -6   2   7     2725.62     2776.95     54.85 o 
  -4   2   7     1612.94     1601.28     26.17 o 
  -2   2   7     1458.09     1399.45     20.86 o 
   0   2   7     1309.65     1278.47     20.46 o 
   2   2   7      641.88      670.22     15.14 o 
  -9   3   7      758.60      750.42     27.38 o 
  -7   3   7      309.69      320.52      9.16 o 
  -5   3   7      129.47      142.23      4.78 o 
  -3   3   7     1453.12     1412.28     24.32 o 
  -1   3   7      505.36      475.20     10.16 o 
   1   3   7     1180.80     1213.52     19.64 o 
   3   3   7      229.48      225.79      9.08 o 
  -8   4   7     1350.09     1424.54     46.17 o 
  -6   4   7     1240.15     1293.53     52.71 o 
  -4   4   7     3020.65     2970.98     46.01 o 
  -2   4   7      962.60      929.27     27.59 o 
   0   4   7      377.29      387.80      9.77 o 
   2   4   7     1630.76     1669.08     28.44 o 
  -7   5   7      341.24      338.21     10.76 o 
  -5   5   7      340.18      331.51      8.11 o 
  -3   5   7     1170.52     1141.01     21.07 o 
  -1   5   7      145.19      157.15     13.34 o 
   1   5   7      610.91      613.43     23.35 o 
   3   5   7      301.09      322.05     20.68 o 
  -8   6   7      380.98      390.23     12.45 o 
  -6   6   7     2184.16     2243.76     34.99 o 
  -4   6   7     1454.75     1401.27     24.49 o 
  -2   6   7      823.28      819.59     23.95 o 
   0   6   7      692.31      709.74     20.11 o 
   2   6   7      458.17      449.21     21.49 o 
  -7   7   7      822.39      852.33     22.07 o 
  -5   7   7      989.36      966.31     18.34 o 
  -3   7   7     1108.43     1102.43     21.36 o 
  -1   7   7     1802.92     1860.11     33.55 o 
   1   7   7     1075.02     1075.60     36.23 o 
  -6   8   7       67.86       98.63     15.89 o 
  -4   8   7       36.37       42.78      4.86 o 
  -2   8   7        0.94        1.25      3.93 o 
   0   8   7       33.03       43.64     12.57 o 
  -5   9   7      460.06      462.26     13.68 o 
  -3   9   7      633.37      630.89     15.49 o 
  -1   9   7     1621.04     1609.61     48.64 o 
  -8   0   8     5556.50     5847.28    157.51 o 
  -6   0   8     6966.61     6861.51    186.08 o 
  -4   0   8     3908.90     3754.61     68.69 o 
  -2   0   8     8669.32     8242.14    167.96 o 
   0   0   8     6592.11     6513.41    118.71 o 
   2   0   8     4685.46     4678.82    117.10 o 
  -9   1   8      115.01      122.32      9.00 o 
  -7   1   8       36.81       36.43      4.07 o 
  -5   1   8       21.38       21.68      3.56 o 
  -3   1   8        5.85        8.77      2.83 o 
  -1   1   8       22.98       22.71      3.80 o 
   1   1   8      181.51      188.34      9.13 o 
  -8   2   8      451.37      478.15     19.37 o 
  -6   2   8       73.06       74.28      5.65 o 
  -4   2   8      175.17      179.45      6.63 o 
  -2   2   8       41.90       47.91      4.25 o 
   0   2   8      606.09      597.32     12.97 o 
   2   2   8      376.07      400.95     33.15 o 
  -7   3   8     3181.97     3306.02     65.54 o 
  -5   3   8     6507.38     6435.40     94.77 o 
  -3   3   8     6936.85     6736.38    100.94 o 
  -1   3   8     4124.76     4066.42     54.56 o 
   1   3   8     3196.83     3252.53     51.73 o 
  -8   4   8      144.05      154.46     11.65 o 
  -6   4   8       90.13      102.11     16.15 o 
  -4   4   8       50.72       48.96      4.80 o 
  -2   4   8       72.14       79.47      5.87 o 
   0   4   8      188.17      190.93     12.18 o 
   2   4   8      101.87       95.79      9.07 o 
  -7   5   8      435.24      442.90     13.32 o 
  -5   5   8     1816.35     1807.38     29.97 o 
  -3   5   8     1757.89     1707.56     30.12 o 
  -1   5   8      641.02      660.06     17.92 o 
   1   5   8      513.23      457.86     22.30 o 
  -6   6   8     1540.23     1526.32     34.93 o 
  -4   6   8     2815.69     2738.70     44.43 o 
  -2   6   8     1692.57     1653.44     30.30 o 
   0   6   8     2379.34     2391.11     50.42 o 
  -5   7   8      424.39      440.74     11.22 o 
  -3   7   8      637.30      645.67     15.43 o 
  -1   7   8      443.90      450.62     15.97 o 
  -4   8   8      369.08      369.26     11.06 o 
  -2   8   8     1538.54     1512.11     46.47 o 
  -7   1   9     1830.73     1838.13     54.87 o 
  -5   1   9      877.59      848.56     16.49 o 
  -3   1   9      734.63      700.29     24.10 o 
  -1   1   9      681.11      681.75     14.39 o 
   1   1   9     1033.77     1048.88     26.17 o 
  -8   2   9      722.86      774.54     18.84 o 
  -6   2   9      669.71      656.11     24.45 o 
  -4   2   9     1213.11     1156.17     24.94 o 
  -2   2   9     1855.86     1867.40     28.55 o 
   0   2   9      482.12      469.55     22.75 o 
  -7   3   9      343.50      359.32     11.96 o 
  -5   3   9      852.93      837.66     19.11 o 
  -3   3   9       57.74       50.85      5.25 o 
  -1   3   9      344.08      349.76     10.12 o 
  -6   4   9      724.60      754.83     20.50 o 
  -4   4   9     1618.22     1593.00     28.47 o 
  -2   4   9      972.80      995.88     22.31 o 
   0   4   9     1222.25     1272.60     34.30 o 
  -5   5   9      674.88      689.95     14.89 o 
  -3   5   9      200.81      216.67     10.69 o 
  -1   5   9      428.07      454.67     16.63 o 
  -4   6   9      951.05      936.56     19.60 o 
  -2   6   9     1572.67     1557.60     30.03 o 
  -6   0  10     1326.36     1309.31     44.55 o 
  -4   0  10     1851.02     1766.32     37.61 o 
  -2   0  10      688.85      636.90     20.01 o 
  -5   1  10      367.36      375.20     14.87 o 
  -3   1  10     1122.12     1108.33     22.73 o 
  -6   2  10     2463.67     2545.76     54.78 o 
  -4   2  10     1314.76     1306.16     25.12 o 
  -2   2  10      908.67      894.39     19.70 o 
  -5   3  10      587.19      588.67     13.73 o 
  -3   3  10      804.21      815.87     18.89 o 
  -4   4  10      253.87      228.41     13.18 o 
                                                 
